# Supplementary material for: Acidithiobacillus ferrooxidans metabolism: from genome sequence to industrial applications
Source: BMC Genomics. 2008 Dec 11;9:597. doi: 10.1186/1471-2164-9-597 (PMC2621215; doi:10.1186/1471-2164-9-597)
Supplement: Additional file 1 — Gene lists for amino acid metabolism, cofactor biosynthesis and purine and pyrimidine metabolism. A list of genes in the A. ferrooxidans ATCC 23270 genome is provided that are predicted to be involved in amino acid metabolism, cofactor biosynthesis and purine and pyrimidine metabolism. [file 1471-2164-9-597-S1.xls]

## Sheet: AMINO ACID METABOLISM
LOCUS	COMMON NAME	GENE SYMBOL	EC NUMBER	ISOELECTRIC POINT	SUBROLE	MAINROLE
AFE2671	phospho-2-dehydro-3-deoxyheptonate aldolase, putative	No Data	No Data	6.0211	Aromatic amino acid family	Amino acid biosynthesis
AFE2070	N-(5phosphoribosyl)anthranilate isomerase	trpF	5.3.1.24	8.6427	Aromatic amino acid family	Amino acid biosynthesis
AFE2069	tryptophan synthase, beta subunit	trpB	4.2.1.20	6.5584	Aromatic amino acid family	Amino acid biosynthesis
AFE2068	tryptophan synthase, alpha subunit	trpA	4.2.1.20	5.7116	Aromatic amino acid family	Amino acid biosynthesis
AFE1972	chorismate synthase	aroC	4.2.3.5	6.0999	Aromatic amino acid family	Amino acid biosynthesis
AFE0901	3-phosphoshikimate 1-carboxyvinyltransferase	aroA	2.5.1.19	No Data	Aromatic amino acid family	Amino acid biosynthesis
AFE0900	prephenate dehydrogenase	tyrA	1.3.1.12	No Data	Aromatic amino acid family	Amino acid biosynthesis
AFE0899	phospho-2-dehydro-3-deoxyheptonate aldolase	No Data	4.1.2.15	No Data	Aromatic amino acid family	Amino acid biosynthesis
AFE0897	chorismate mutase/prephenate dehydratase	pheA	No Data	6.0999	Aromatic amino acid family	Amino acid biosynthesis
AFE0734	shikimate kinase	aroK	2.7.1.71	6.0999	Aromatic amino acid family	Amino acid biosynthesis
AFE0733	3-dehydroquinate synthase	aroB	4.2.3.4	6.0999	Aromatic amino acid family	Amino acid biosynthesis
AFE0460	trp repressor binding protein	wrbA	No Data	6.603	Aromatic amino acid family	Amino acid biosynthesis
AFE0197	3-dehydroquinate dehydratase, type II	aroQ	4.2.1.10	6.0999	Aromatic amino acid family	Amino acid biosynthesis
AFE0182	shikimate 5-dehydrogenase	aroE	1.1.1.25	No Data	Aromatic amino acid family	Amino acid biosynthesis
AFE3245	anthranilate synthase component I	trpE	4.1.3.27	6.0999	Aromatic amino acid family	Amino acid biosynthesis
AFE3243	anthranilate phosphoribosyltransferase	trpD	2.4.2.18	6.0999	Aromatic amino acid family	Amino acid biosynthesis
AFE3242	indole-3-glycerol phosphate synthase	trpC	4.1.1.48	6.0999	Aromatic amino acid family	Amino acid biosynthesis
AFE3097	homoserine kinase	thrB	2.7.1.39	5.9915	Aspartate family	Amino acid biosynthesis
AFE2743	diaminopimelate epimerase	dapF	5.1.1.7	6.897	Aspartate family	Amino acid biosynthesis
AFE2663	dihydrodipicolinate reductase	dapB	1.3.1.26	7.2752	Aspartate family	Amino acid biosynthesis
AFE2358	dihydrodipicolinate synthase	dapA	4.2.1.52	6.229	Aspartate family	Amino acid biosynthesis
AFE2074	aspartate-semialdehyde dehydrogenase	asd	1.2.1.11	5.7319	Aspartate family	Amino acid biosynthesis
AFE2063	O-succinylhomoserine sulfhydrylase	metZ	4.2.99.-	6.6469	Aspartate family	Amino acid biosynthesis
AFE2022	aspartate aminotransferase	aspC	2.6.1.1	6.0999	Aspartate family	Amino acid biosynthesis
AFE1877	methylenetetrahydrofolate dehydrogenase/methenyltetrahydrofolate cyclohydrolase	folD	No Data	7.3047	Aspartate family	Amino acid biosynthesis
AFE1820	2,3,4,5-tetrahydropyridine-2,6-dicarboxylate N-succinyltransferase	dapD	2.3.1.117	6.924	Aspartate family	Amino acid biosynthesis
AFE1819	succinyl-diaminopimelate desuccinylase	dapE	3.5.1.18	6.0999	Aspartate family	Amino acid biosynthesis
AFE1506	homocitrate synthase	nifV	2.3.3.14	6.0999	Aspartate family	Amino acid biosynthesis
AFE1353	asparagine synthase (glutamine-hydrolyzing)	No Data	6.3.5.4	6.0999	Aspartate family	Amino acid biosynthesis
AFE0535	5,10-methylenetetrahydrofolate reductase	metF	1.7.99.5	5.8568	Aspartate family	Amino acid biosynthesis
AFE0532	S-adenosylmethionine synthetase	metK	2.5.1.6	6.0999	Aspartate family	Amino acid biosynthesis
AFE0474	threonine synthase	thrC	4.2.3.1	6.0999	Aspartate family	Amino acid biosynthesis
AFE0473	homoserine dehydrogenase	metM	1.1.1.3	5.4359	Aspartate family	Amino acid biosynthesis
AFE0407	aspartate kinase, monofunctional class	No Data	2.7.2.4	5.1561	Aspartate family	Amino acid biosynthesis
AFE0293	homoserine O-acetyltransferase	metX	2.3.1.31	5.3971	Aspartate family	Amino acid biosynthesis
AFE0292	methionine biosynthesis protein MetW	metW	No Data	6.0999	Aspartate family	Amino acid biosynthesis
AFE0288	5-methyltetrahydropteroyltriglutamate--homocysteine S-methyltransferase	metE	2.1.1.14	6.0999	Aspartate family	Amino acid biosynthesis
AFE3279	diaminopimelate decarboxylase	lysA	4.1.1.20	6.0999	Aspartate family	Amino acid biosynthesis
AFE3073	N-acetyl-gamma-glutamyl-phosphate reductase	argC	1.2.1.38	5.7446	Glutamate family	Amino acid biosynthesis
AFE2464	glutamate 5-kinase	proB-1	2.7.2.11	9.8035	Glutamate family	Amino acid biosynthesis
AFE1783	glutamate 5-kinase	proB-2	2.7.2.11	7.6692	Glutamate family	Amino acid biosynthesis
AFE0730	glutamate synthase, large subunit	gltB	1.4.1.13	6.0999	Glutamate family	Amino acid biosynthesis
AFE0729	glutamate synthase, small subunit	gltD	1.4.1.13	No Data	Glutamate family	Amino acid biosynthesis
AFE0664	N-acetylglutamate synthase	argA	2.3.1.1	6.0999	Glutamate family	Amino acid biosynthesis
AFE0548	glutamate-ammonia-ligase adenylyltransferase	glnE	2.7.7.42	6.0999	Glutamate family	Amino acid biosynthesis
AFE0466	glutamine synthetase, type I	glnA	6.3.1.2	6.0999	Glutamate family	Amino acid biosynthesis
AFE0454	gamma-glutamyl phosphate reductase	proA	1.2.1.41	6.0999	Glutamate family	Amino acid biosynthesis
AFE0406	acetylornithine aminotransferase	argD	2.6.1.11	6.0999	Glutamate family	Amino acid biosynthesis
AFE0405	ornithine carbamoyltransferase	argF	2.1.3.3	6.0999	Glutamate family	Amino acid biosynthesis
AFE0404	argininosuccinate synthase	argG	6.3.4.5	6.0999	Glutamate family	Amino acid biosynthesis
AFE0281	glutamate 5-kinase	proB-3	2.7.2.11	6.0999	Glutamate family	Amino acid biosynthesis
AFE0262	pyrroline-5-carboxylate reductase	proC	1.5.1.2	6.0999	Glutamate family	Amino acid biosynthesis
AFE0256	acetylglutamate kinase	argB	2.7.2.8	6.0916	Glutamate family	Amino acid biosynthesis
AFE0226	arginine biosynthesis bifunctional protein ArgJ	argJ	No Data	6.0999	Glutamate family	Amino acid biosynthesis
AFE3277	argininosuccinate lyase	argH	4.3.2.1	6.0999	Glutamate family	Amino acid biosynthesis
AFE3047	phosphoribosyl-AMP pyrophosphatase/phosphoribosyl-ATP cyclohydrolase	hisIE	No Data	5.9387	Histidine family	Amino acid biosynthesis
AFE3046	imidazoleglycerol phosphate synthase, cyclase subunit	hisF	No Data	5.6758	Histidine family	Amino acid biosynthesis
AFE3045	phosphoribosylformimino-5-aminoimidazole carboxamide ribotide isomerase	hisA	5.3.1.16	4.5293	Histidine family	Amino acid biosynthesis
AFE3044	imidazole glycerol phosphate synthase, glutamine amidotransferase subunit	hisH	2.4.2.-	6.0131	Histidine family	Amino acid biosynthesis
AFE3043	imidazoleglycerol-phosphate dehydratase	hisB	4.2.1.19	6.31	Histidine family	Amino acid biosynthesis
AFE3042	histidinol-phosphate aminotransferase	hisC-1	2.6.1.9	5.6409	Histidine family	Amino acid biosynthesis
AFE3041	histidinol dehydrogenase	hisD	1.1.1.23	4.9703	Histidine family	Amino acid biosynthesis
AFE3040	ATP phosphoribosyltransferase	hisG	2.4.2.17	6.0335	Histidine family	Amino acid biosynthesis
AFE2582	histidinol-phosphate phosphatase domain protein	No Data	No Data	6.776	Histidine family	Amino acid biosynthesis
AFE1888	ATP phosphoribosyltransferase regulatory subunit	hisZ	No Data	6.0999	Histidine family	Amino acid biosynthesis
AFE0898	histidinol-phosphate aminotransferase	hisC-2	2.6.1.9	5.6624	Histidine family	Amino acid biosynthesis
AFE2596	2-isopropylmalate synthase	leuA-1	2.3.3.13	5.8235	Pyruvate family	Amino acid biosynthesis
AFE2075	3-isopropylmalate dehydrogenase	leuB	1.1.1.85	4.804	Pyruvate family	Amino acid biosynthesis
AFE1989	2-isopropylmalate synthase	leuA-2	4.1.3.12	6.0999	Pyruvate family	Amino acid biosynthesis
AFE1673	dihydroxy-acid dehydratase	ilvD-1	4.2.1.9	6.0999	Pyruvate family	Amino acid biosynthesis
AFE0747	ketol-acid reductoisomerase	ilvC	1.1.1.86	6.0999	Pyruvate family	Amino acid biosynthesis
AFE0746	acetolactate synthase, small subunit	ilvN	4.1.3.18	6.3608	Pyruvate family	Amino acid biosynthesis
AFE0745	acetolactate synthase, large subunit, biosynthetic type	ilvB	2.2.1.6	6.0999	Pyruvate family	Amino acid biosynthesis
AFE0722	threonine ammonia-lyase, biosynthetic	ilvA	4.3.1.19	6.516	Pyruvate family	Amino acid biosynthesis
AFE0662	dihydroxy-acid dehydratase	ilvD-2	4.2.1.9	6.0999	Pyruvate family	Amino acid biosynthesis
AFE0626	3-isopropylmalate dehydratase, small subunit	leuD	4.2.1.33	6.0999	Pyruvate family	Amino acid biosynthesis
AFE0624	3-isopropylmalate dehydratase, large subunit	leuC	4.2.1.33	6.0999	Pyruvate family	Amino acid biosynthesis
AFE0547	branched-chain amino acid aminotransferase	ilvE	2.6.1.42	6.0999	Pyruvate family	Amino acid biosynthesis
AFE2832	cysteine synthase B	cysM	2.5.1.47	7.6696	Serine family	Amino acid biosynthesis
AFE1505	serine O-acetyltransferase	cysE-1	2.3.1.30	6.0999	Serine family	Amino acid biosynthesis
AFE0896	D-3-phosphoglycerate dehydrogenase	serA	1.1.1.95	6.0999	Serine family	Amino acid biosynthesis
AFE0895	phosphoserine aminotransferase	serC	2.6.1.52	6.0999	Serine family	Amino acid biosynthesis
AFE0671	serine O-acetyltransferase	cysE-2	2.3.1.30	6.0999	Serine family	Amino acid biosynthesis
AFE0368	phosphoserine phosphatase	serB	3.1.3.3	6.0999	Serine family	Amino acid biosynthesis
AFE0295	serine hydroxymethyltransferase	glyA	2.1.2.1	7.2624	Serine family	Amino acid biosynthesis

## Sheet: COFACTOR BIOSYNTHESIS
LOCUS	COMMON NAME	GENE SYMBOL	EC NUMBER	ISOELECTRIC POINT	SUBROLE	MAINROLE
AFE3011	8-amino-7-oxononanoate synthase, putative	No Data	No Data	7.3039	Biotin	Biosynthesis of cofactors, prosthetic groups, and carriers
AFE1924	adenosylmethionine-8-amino-7-oxononanoate aminotransferase	bioA	2.6.1.62	6.0999	Biotin	Biosynthesis of cofactors, prosthetic groups, and carriers
AFE1675	dethiobiotin synthetase	bioD-1	6.3.3.3	6.6153	Biotin	Biosynthesis of cofactors, prosthetic groups, and carriers
AFE0453	birA bifunctional protein	birA	6.3.4.15	5.9824	Biotin	Biosynthesis of cofactors, prosthetic groups, and carriers
AFE0259	biotin synthase	bioB	2.8.1.6	6.0999	Biotin	Biosynthesis of cofactors, prosthetic groups, and carriers
AFE0246	dethiobiotin synthetase	bioD-2	6.3.3.3	7.0078	Biotin	Biosynthesis of cofactors, prosthetic groups, and carriers
AFE0245	biotin synthesis protein BioC	bioC	No Data	6.0999	Biotin	Biosynthesis of cofactors, prosthetic groups, and carriers
AFE0244	bioH protein	bioH	No Data	6.0999	Biotin	Biosynthesis of cofactors, prosthetic groups, and carriers
AFE0243	8-amino-7-oxononanoate synthase	bioF	2.3.1.47	6.8444	Biotin	Biosynthesis of cofactors, prosthetic groups, and carriers
AFE2635	dihydropteroate synthase	folP	2.5.1.15	5.1668	Folic acid	Biosynthesis of cofactors, prosthetic groups, and carriers
AFE2066	folylpolyglutamate synthase/dihydrofolate synthase	folC	No Data	6.5108	Folic acid	Biosynthesis of cofactors, prosthetic groups, and carriers
AFE1911	4-amino-4-deoxychorismate lyase, putative	No Data	No Data	6.0999	Folic acid	Biosynthesis of cofactors, prosthetic groups, and carriers
AFE1773	2-amino-4-hydroxy-6-hydroxymethyldihydropteridine pyrophosphokinase, putative, degenerate	No Data	No Data	6.0999	Folic acid	Biosynthesis of cofactors, prosthetic groups, and carriers
AFE0576	para-aminobenzoate synthase, component I	pabB	4.1.3.-	7.1903	Folic acid	Biosynthesis of cofactors, prosthetic groups, and carriers
AFE0295	serine hydroxymethyltransferase	glyA	2.1.2.1	7.2624	Folic acid	Biosynthesis of cofactors, prosthetic groups, and carriers
AFE0126	dihydroneopterin aldolase	folB	4.1.2.25	6.0999	Folic acid	Biosynthesis of cofactors, prosthetic groups, and carriers
AFE3244	para-aminobenzoate synthase glutamine amidotransferase component II	pabA	4.1.3.27	6.0999	Folic acid	Biosynthesis of cofactors, prosthetic groups, and carriers
AFE3064	glutamate--cysteine ligase	gshA	6.3.2.2	5.6643	Glutathione and analogs	Biosynthesis of cofactors, prosthetic groups, and carriers
AFE3063	glutathione synthetase	gshB	6.3.2.3	5.9259	Glutathione and analogs	Biosynthesis of cofactors, prosthetic groups, and carriers
AFE0785	gamma-glutamyltranspeptidase	ggt	2.3.2.2	6.8736	Glutathione and analogs	Biosynthesis of cofactors, prosthetic groups, and carriers
AFE0366	glutathione reductase	gor	1.8.1.7	6.0999	Glutathione and analogs	Biosynthesis of cofactors, prosthetic groups, and carriers
AFE2761	glutamyl-tRNA reductase	hemA	1.2.1.-	6.2301	Heme, porphyrin, and cobalamin	Biosynthesis of cofactors, prosthetic groups, and carriers
AFE2346	oxygen-independent coproporphyrinogen III oxidase, putative	No Data	No Data	5.9723	Heme, porphyrin, and cobalamin	Biosynthesis of cofactors, prosthetic groups, and carriers
AFE2263	coproporphyrinogen III oxidase, aerobic	hemF	1.3.3.3	6.2425	Heme, porphyrin, and cobalamin	Biosynthesis of cofactors, prosthetic groups, and carriers
AFE0728	uroporphyrinogen decarboxylase	hemE	4.1.1.37	6.0999	Heme, porphyrin, and cobalamin	Biosynthesis of cofactors, prosthetic groups, and carriers
AFE0635	protoheme IX farnesyltransferase	cyoE-1	2.5.1.-	6.0999	Heme, porphyrin, and cobalamin	Biosynthesis of cofactors, prosthetic groups, and carriers
AFE0570	protoporphyrinogen oxidase	hemG	1.3.3.4	6.0999	Heme, porphyrin, and cobalamin	Biosynthesis of cofactors, prosthetic groups, and carriers
AFE0179	ferrochelatase	hemH	4.99.1.1	6.0999	Heme, porphyrin, and cobalamin	Biosynthesis of cofactors, prosthetic groups, and carriers
AFE0134	oxygen-independent coproporphyrinogen III oxidase	hemN	No Data	6.0999	Heme, porphyrin, and cobalamin	Biosynthesis of cofactors, prosthetic groups, and carriers
AFE3303	glutamate-1-semialdehyde-2,1-aminomutase	hemL	5.4.3.8	6.0999	Heme, porphyrin, and cobalamin	Biosynthesis of cofactors, prosthetic groups, and carriers
AFE3300	porphobilinogen deaminase	hemC	4.3.1.8	7.0822	Heme, porphyrin, and cobalamin	Biosynthesis of cofactors, prosthetic groups, and carriers
AFE3299	uroporphyrinogen-III synthase	hemD	4.2.1.75	6.0999	Heme, porphyrin, and cobalamin	Biosynthesis of cofactors, prosthetic groups, and carriers
AFE3298	delta-aminolevulinic acid dehydratase	hemB	4.2.1.24	5.3978	Heme, porphyrin, and cobalamin	Biosynthesis of cofactors, prosthetic groups, and carriers
AFE3143	protoheme IX farnesyltransferase	cyoE-2	2.5.1.-	6.0999	Heme, porphyrin, and cobalamin	Biosynthesis of cofactors, prosthetic groups, and carriers
AFE3126	uroporphyrin-III C-methyltransferase	cobA	2.1.1.107	6.7971	Heme, porphyrin, and cobalamin	Biosynthesis of cofactors, prosthetic groups, and carriers
AFE2570	lipoic acid synthetase	lipA	No Data	7.4069	Lipoate	Biosynthesis of cofactors, prosthetic groups, and carriers
AFE2899	octaprenyl-diphosphate synthase	ispB	2.5.1.-	4.7066	Menaquinone and ubiquinone	Biosynthesis of cofactors, prosthetic groups, and carriers
AFE2389	2-octaprenyl-6-methoxyphenol hydroxylase	ubiH-1	1.14.13.-	9.2654	Menaquinone and ubiquinone	Biosynthesis of cofactors, prosthetic groups, and carriers
AFE2388	2-octaprenyl-6-methoxyphenol hydroxylase	ubiH-2	1.14.13.-	No Data	Menaquinone and ubiquinone	Biosynthesis of cofactors, prosthetic groups, and carriers
AFE2383	3-octaprenyl-4-hydroxybenzoate carboxy-lyase	ubiD	4.1.1.-	6.3346	Menaquinone and ubiquinone	Biosynthesis of cofactors, prosthetic groups, and carriers
AFE1975	geranyltranstransferase	ispA	2.5.1.10	6.0999	Menaquinone and ubiquinone	Biosynthesis of cofactors, prosthetic groups, and carriers
AFE1825	3-demethylubiquinone-9 3-methyltransferase	ubiG	2.1.1.64	6.0999	Menaquinone and ubiquinone	Biosynthesis of cofactors, prosthetic groups, and carriers
AFE0647	3-octaprenyl-4-hydroxybenzoate carboxy-lyase, putative	No Data	No Data	6.0999	Menaquinone and ubiquinone	Biosynthesis of cofactors, prosthetic groups, and carriers
AFE0593	chorismate lyase family protein	No Data	No Data	6.0999	Menaquinone and ubiquinone	Biosynthesis of cofactors, prosthetic groups, and carriers
AFE0592	4-hydroxybenzoate polyprenyl transferase	ubiA	2.5.1.-	6.0999	Menaquinone and ubiquinone	Biosynthesis of cofactors, prosthetic groups, and carriers
AFE0305	2-polyprenylphenol 6-hydroxylase	ubiB	1.14.13.-	6.0999	Menaquinone and ubiquinone	Biosynthesis of cofactors, prosthetic groups, and carriers
AFE0289	ubiquinone/menaquinone biosynthesis methlytransferase UbiE	ubiE	No Data	6.0999	Menaquinone and ubiquinone	Biosynthesis of cofactors, prosthetic groups, and carriers
AFE2561	molybdenum cofactor biosynthesis protein C	moaC	No Data	6.7669	Molybdopterin	Biosynthesis of cofactors, prosthetic groups, and carriers
AFE2559	molybdenum cofactor biosynthesis protein A	moaA	No Data	8.6004	Molybdopterin	Biosynthesis of cofactors, prosthetic groups, and carriers
AFE2078	molybdopterin biosynthesis MoeA protein	moeA	No Data	6.2333	Molybdopterin	Biosynthesis of cofactors, prosthetic groups, and carriers
AFE2077	molybdopterin-guanine dinucleotide biosynthesis protein B	mobB	No Data	8.4879	Molybdopterin	Biosynthesis of cofactors, prosthetic groups, and carriers
AFE2076	molybdopterin-guanine dinucleotide biosynthesis protein A	mobA	No Data	7.9948	Molybdopterin	Biosynthesis of cofactors, prosthetic groups, and carriers
AFE0976	molybdopterin converting factor, subunit 2	moaE	No Data	6.0999	Molybdopterin	Biosynthesis of cofactors, prosthetic groups, and carriers
AFE0975	molybdopterin converting factor, subunit 1	moaD	No Data	6.0999	Molybdopterin	Biosynthesis of cofactors, prosthetic groups, and carriers
AFE0652	molybdopterin biosynthesis MoeB protein	moeB	No Data	6.0999	Molybdopterin	Biosynthesis of cofactors, prosthetic groups, and carriers
AFE3217	molybdenum cofactor biosynthesis protein B	moaB	No Data	4.9901	Molybdopterin	Biosynthesis of cofactors, prosthetic groups, and carriers
AFE3067	iron-sulfur cluster assembly accessory protein	No Data	No Data	3.6097	Other	Biosynthesis of cofactors, prosthetic groups, and carriers
AFE2764	4-diphosphocytidyl-2C-methyl-D-erythritol kinase	ispE	2.7.1.148	6.6029	Other	Biosynthesis of cofactors, prosthetic groups, and carriers
AFE2544	geranylgeranyl reductase family protein	No Data	No Data	6.5153	Other	Biosynthesis of cofactors, prosthetic groups, and carriers
AFE1974	1-deoxy-D-xylulose-5-phosphate synthase	dxs	2.2.1.7	6.8741	Other	Biosynthesis of cofactors, prosthetic groups, and carriers
AFE1933	1-hydroxy-2-methyl-2-(E)-butenyl 4-diphosphate synthase	ispG	No Data	6.0999	Other	Biosynthesis of cofactors, prosthetic groups, and carriers
AFE1861	pterin-4-alpha-carbinolamine dehydratase	phhB	4.2.1.96	6.0999	Other	Biosynthesis of cofactors, prosthetic groups, and carriers
AFE1537	cysteine desulfurase	iscS-1	4.4.1.-	6.0999	Other	Biosynthesis of cofactors, prosthetic groups, and carriers
AFE1531	iron-sulfur cluster assembly accessory protein	No Data	No Data	6.0999	Other	Biosynthesis of cofactors, prosthetic groups, and carriers
AFE1529	nitrogenase cofactor biosynthesis protein NifB	nifB	No Data	6.0999	Other	Biosynthesis of cofactors, prosthetic groups, and carriers
AFE1517	nitrogenase MoFe cofactor biosynthesis protein NifE	nifE	No Data	6.0999	Other	Biosynthesis of cofactors, prosthetic groups, and carriers
AFE1516	nitrogenase molybdenum-iron cofactor biosynthesis protein NifN	nifN	No Data	6.0999	Other	Biosynthesis of cofactors, prosthetic groups, and carriers
AFE1509	iron-sulfur cluster assembly accessory protein	No Data	No Data	6.0999	Other	Biosynthesis of cofactors, prosthetic groups, and carriers
AFE1507	cysteine desulfurase	iscS-2	4.4.1.-	6.0999	Other	Biosynthesis of cofactors, prosthetic groups, and carriers
AFE1450	1-deoxy-D-xylulose 5-phosphate reductoisomerase	dxr	1.1.1.267	6.0999	Other	Biosynthesis of cofactors, prosthetic groups, and carriers
AFE0678	ferredoxin, 2Fe-2S	fdx	No Data	6.0999	Other	Biosynthesis of cofactors, prosthetic groups, and carriers
AFE0675	iron-sulfur cluster assembly protein IscA	iscA	No Data	6.0999	Other	Biosynthesis of cofactors, prosthetic groups, and carriers
AFE0674	FeS cluster assembly scaffold protein IscU	iscU	No Data	6.0999	Other	Biosynthesis of cofactors, prosthetic groups, and carriers
AFE0673	cysteine desulfurase IscS	iscS-3	4.4.1.-	6.2352	Other	Biosynthesis of cofactors, prosthetic groups, and carriers
AFE0672	iron-sulfur cluster assembly transcription factor IscR	iscR	No Data	6.9196	Other	Biosynthesis of cofactors, prosthetic groups, and carriers
AFE0371	2C-methyl-D-erythritol 2,4-cyclodiphosphate synthase	ispF	4.6.1.12	6.855	Other	Biosynthesis of cofactors, prosthetic groups, and carriers
AFE0370	2-C-methyl-D-erythritol 4-phosphate cytidylyltransferase	ispD	2.7.7.60	6.0999	Other	Biosynthesis of cofactors, prosthetic groups, and carriers
AFE3258	4-hydroxy-3-methylbut-2-enyl diphosphate reductase	ispH	1.17.1.2	6.0999	Other	Biosynthesis of cofactors, prosthetic groups, and carriers
AFE3089	aspartate 1-decarboxylase	panD	4.1.1.11	6.6759	Pantothenate and coenzyme A	Biosynthesis of cofactors, prosthetic groups, and carriers
AFE2755	pantetheine-phosphate adenylyltransferase	coaD	2.7.7.3	6.5151	Pantothenate and coenzyme A	Biosynthesis of cofactors, prosthetic groups, and carriers
AFE1771	3-methyl-2-oxobutanoate hydroxymethyltransferase	panB	2.1.2.11	6.0999	Pantothenate and coenzyme A	Biosynthesis of cofactors, prosthetic groups, and carriers
AFE1770	pantoate--beta-alanine ligase	panC	6.3.2.1	6.8809	Pantothenate and coenzyme A	Biosynthesis of cofactors, prosthetic groups, and carriers
AFE0357	phosphopantothenoylcysteine decarboxylase/phosphopantothenate--cysteine ligase	coaBC	No Data	6.9976	Pantothenate and coenzyme A	Biosynthesis of cofactors, prosthetic groups, and carriers
AFE0187	dephospho-CoA kinase	coaE	2.7.1.24	8.9151	Pantothenate and coenzyme A	Biosynthesis of cofactors, prosthetic groups, and carriers
AFE2948	nicotinate (nicotinamide) nucleotide adenylyltransferase	nadD	2.7.7.18	6.5621	Pyridine nucleotides	Biosynthesis of cofactors, prosthetic groups, and carriers
AFE2206	nicotinate-nucleotide pyrophosphorylase	nadC	2.4.2.19	6.5088	Pyridine nucleotides	Biosynthesis of cofactors, prosthetic groups, and carriers
AFE1392	L-aspartate oxidase	nadB	1.4.3.16	6.0999	Pyridine nucleotides	Biosynthesis of cofactors, prosthetic groups, and carriers
AFE0451	ATP-NAD kinase	ppnK	2.7.1.23	5.118	Pyridine nucleotides	Biosynthesis of cofactors, prosthetic groups, and carriers
AFE0428	glutamine-dependent NAD+ synthetase	nadE	6.3.5.1	6.0999	Pyridine nucleotides	Biosynthesis of cofactors, prosthetic groups, and carriers
AFE0057	quinolinate synthetase complex, subunit A	nadA	No Data	6.0999	Pyridine nucleotides	Biosynthesis of cofactors, prosthetic groups, and carriers
AFE1974	1-deoxy-D-xylulose-5-phosphate synthase	dxs	2.2.1.7	6.8741	Pyridoxine	Biosynthesis of cofactors, prosthetic groups, and carriers
AFE1403	pyridoxal phosphate biosynthetic protein PdxJ	pdxJ	No Data	6.0999	Pyridoxine	Biosynthesis of cofactors, prosthetic groups, and carriers
AFE0628	pyridoxamine 5-phosphate oxidase	pdxH	1.4.3.5	6.0999	Pyridoxine	Biosynthesis of cofactors, prosthetic groups, and carriers
AFE0165	4-hydroxythreonine-4-phosphate dehydrogenase	pdxA	1.1.1.262	6.0999	Pyridoxine	Biosynthesis of cofactors, prosthetic groups, and carriers
AFE1994	3,4-dihydroxy-2-butanone 4-phosphate synthase	ribB	No Data	6.0999	Riboflavin, FMN, and FAD	Biosynthesis of cofactors, prosthetic groups, and carriers
AFE0557	riboflavin biosynthesis protein RibF	ribF	No Data	6.0999	Riboflavin, FMN, and FAD	Biosynthesis of cofactors, prosthetic groups, and carriers
AFE0300	6,7-dimethyl-8-ribityllumazine synthase	ribE	6.3.3.-	6.0999	Riboflavin, FMN, and FAD	Biosynthesis of cofactors, prosthetic groups, and carriers
AFE0299	3,4-dihydroxy-2-butanone 4-phosphate synthase/GTP cyclohydrolase II	ribBA	No Data	4.7263	Riboflavin, FMN, and FAD	Biosynthesis of cofactors, prosthetic groups, and carriers
AFE0298	riboflavin synthase, alpha subunit	ribE	2.5.1.9	6.0999	Riboflavin, FMN, and FAD	Biosynthesis of cofactors, prosthetic groups, and carriers
AFE0297	riboflavin biosynthesis protein RibD	ribD	3.5.4.26 1.1.1.193	7.1535	Riboflavin, FMN, and FAD	Biosynthesis of cofactors, prosthetic groups, and carriers
AFE1974	1-deoxy-D-xylulose-5-phosphate synthase	dxs	2.2.1.7	6.8741	Thiamine	Biosynthesis of cofactors, prosthetic groups, and carriers
AFE0948	thiamine biosynthesis protein ThiC	thiC	No Data	6.0999	Thiamine	Biosynthesis of cofactors, prosthetic groups, and carriers
AFE0928	thiamine-monophosphate kinase	thiL	2.7.4.16	4.7715	Thiamine	Biosynthesis of cofactors, prosthetic groups, and carriers
AFE0643	thiamin biosynthesis protein ThiG	thiG	No Data	No Data	Thiamine	Biosynthesis of cofactors, prosthetic groups, and carriers
AFE0642	thiamine biosynthesis protein ThiS	thiS	No Data	6.0999	Thiamine	Biosynthesis of cofactors, prosthetic groups, and carriers
AFE0523	4-methyl-5(B-hydroxyethyl)-thiazole monophosphate biosynthesis enzyme	thiJ	No Data	6.0999	Thiamine	Biosynthesis of cofactors, prosthetic groups, and carriers
AFE3305	phosphomethylpyrimidine kinase, putative	No Data	No Data	6.0999	Thiamine	Biosynthesis of cofactors, prosthetic groups, and carriers
AFE3304	thiamine-phosphate pyrophosphorylase	thiE	2.5.1.3	6.0999	Thiamine	Biosynthesis of cofactors, prosthetic groups, and carriers

## Sheet: PURINES AND PIRIMIDINES METABOL
	LOCUS	COMMON NAME	GENE SYMBOL	EC NUMBER	ISOELECTRIC POINT	SUBROLE	MAINROLE
	AFE3060	PyrR bifunctional protein	pyrR	2.4.2.9	4.6927	Pyrimidine ribonucleotide biosynthesis	Purines, pyrimidines, nucleosides, and nucleotides
	AFE3059	aspartate carbamoyltransferase	pyrB	2.1.3.2	7.5067	Pyrimidine ribonucleotide biosynthesis	Purines, pyrimidines, nucleosides, and nucleotides
	AFE3058	dihydroorotase, multifunctional complex type	pyrC-1	3.5.2.3	6.4474	Pyrimidine ribonucleotide biosynthesis	Purines, pyrimidines, nucleosides, and nucleotides
	AFE2766	ribose-phosphate pyrophosphokinase	prsA	2.7.6.1	5.4421	Purine ribonucleotide biosynthesis	Purines, pyrimidines, nucleosides, and nucleotides
	AFE2720	anaerobic ribonucleoside-triphosphate reductase, beta subunit	nrdG	1.97.1.4	7.1875	2'-Deoxyribonucleotide metabolism	Purines, pyrimidines, nucleosides, and nucleotides
	AFE2718	anaerobic ribonucleoside-triphosphate reductase, alpha subunit	nrdD	1.17.4.2	6.4034	2'-Deoxyribonucleotide metabolism	Purines, pyrimidines, nucleosides, and nucleotides
	AFE2660	deoxycytidine triphosphate deaminase	dcd	3.5.4.13	5.6673	2'-Deoxyribonucleotide metabolism	Purines, pyrimidines, nucleosides, and nucleotides
	AFE2639	ribonucleoside-diphosphate reductase, beta subunit	nrdB	1.17.4.1	5.2001	2'-Deoxyribonucleotide metabolism	Purines, pyrimidines, nucleosides, and nucleotides
	AFE2638	ribonucleotide-diphosphate reductase, alpha subunit	nrdA	1.17.4.1	6.0731	2'-Deoxyribonucleotide metabolism	Purines, pyrimidines, nucleosides, and nucleotides
	AFE2356	adenylosuccinate lyase	purB	4.3.2.2	6.0876	Purine ribonucleotide biosynthesis	Purines, pyrimidines, nucleosides, and nucleotides
	AFE2355	phosphoribosylaminoimidazole-succinocarboxamide synthase	purC	6.3.2.6	5.4567	Purine ribonucleotide biosynthesis	Purines, pyrimidines, nucleosides, and nucleotides
	AFE2354	phosphoribosylformylglycinamidine synthase	purL	6.3.5.3	5.7147	Purine ribonucleotide biosynthesis	Purines, pyrimidines, nucleosides, and nucleotides
	AFE2264	dihydroorotate dehydrogenase	pyrD	1.3.3.1	9.1915	Pyrimidine ribonucleotide biosynthesis	Purines, pyrimidines, nucleosides, and nucleotides
	AFE2261	phosphoribosylamine--glycine ligase	purD	6.3.4.13	6.5134	Purine ribonucleotide biosynthesis	Purines, pyrimidines, nucleosides, and nucleotides
	AFE2260	phosphoribosylaminoimidazolecarboxamide formyltransferase/IMP cyclohydrolase	purH	No Data	5.4994	Purine ribonucleotide biosynthesis	Purines, pyrimidines, nucleosides, and nucleotides
	AFE2174	NUDIX hydrolase	No Data	3.6.-.-	5.2421	Salvage of nucleosides and nucleotides	Purines, pyrimidines, nucleosides, and nucleotides
	AFE2173	NUDIX hydrolase	No Data	No Data	8.3144	Salvage of nucleosides and nucleotides	Purines, pyrimidines, nucleosides, and nucleotides
	AFE2123	MTA/SAH nucleosidase, putative	No Data	No Data	6.6728	Salvage of nucleosides and nucleotides	Purines, pyrimidines, nucleosides, and nucleotides
	AFE2064	amidophosphoribosyltransferase	purF	2.4.2.14	6.8665	Purine ribonucleotide biosynthesis	Purines, pyrimidines, nucleosides, and nucleotides
	AFE2023	phosphoribosylglycinamide formyltransferase 2	purT	2.1.2.-	6.0999	Purine ribonucleotide biosynthesis	Purines, pyrimidines, nucleosides, and nucleotides
	AFE1929	nucleoside diphosphate kinase	ndk	2.7.4.6	5.6006	Nucleotide and nucleoside interconversions	Purines, pyrimidines, nucleosides, and nucleotides
	AFE1913	thymidylate kinase	tmk	2.7.4.9	6.0999	Nucleotide and nucleoside interconversions	Purines, pyrimidines, nucleosides, and nucleotides
	AFE1897	phosphoribosylformylglycinamidine cyclo-ligase	purM	6.3.3.1	6.0999	Purine ribonucleotide biosynthesis	Purines, pyrimidines, nucleosides, and nucleotides
	AFE1896	phosphoribosylglycinamide formyltransferase	purN	2.1.2.2	6.5105	Purine ribonucleotide biosynthesis	Purines, pyrimidines, nucleosides, and nucleotides
	AFE1889	adenylosuccinate synthetase	purA	6.3.4.4	6.0999	Purine ribonucleotide biosynthesis	Purines, pyrimidines, nucleosides, and nucleotides
	AFE1778	GMP synthase	guaA	6.3.5.2	6.0999	Purine ribonucleotide biosynthesis	Purines, pyrimidines, nucleosides, and nucleotides
	AFE1777	inosine-5-monophosphate dehydrogenase	guaB	1.1.1.205	6.0999	Purine ribonucleotide biosynthesis	Purines, pyrimidines, nucleosides, and nucleotides
	AFE1772	deoxyguanosine kinase/deoxyadenosine kinase, putative	No Data	No Data	6.5164	Nucleotide and nucleoside interconversions	Purines, pyrimidines, nucleosides, and nucleotides
	AFE1672	dihydroorotase, homodimeric type	No Data	3.5.2.3	6.0999	Pyrimidine ribonucleotide biosynthesis	Purines, pyrimidines, nucleosides, and nucleotides
	AFE1463	dihydroorotase, multifunctional complex type	pyrC-2	3.5.2.3	6.0999	Pyrimidine ribonucleotide biosynthesis	Purines, pyrimidines, nucleosides, and nucleotides
	AFE1446	uridylate kinase	pyrH	2.7.4.-	5.3883	Pyrimidine ribonucleotide biosynthesis	Purines, pyrimidines, nucleosides, and nucleotides
	AFE1144	dihydroorotate dehydrogenase domain protein, putative	No Data	No Data	6.0999	Pyrimidine ribonucleotide biosynthesis	Purines, pyrimidines, nucleosides, and nucleotides
	AFE1127	nucleoside 2-deoxyribosyltransferase family protein	No Data	No Data	6.0999	Nucleotide and nucleoside interconversions	Purines, pyrimidines, nucleosides, and nucleotides
	AFE0908	orotate phosphoribosyltransferase	pyrE	2.4.2.10	6.0999	Pyrimidine ribonucleotide biosynthesis	Purines, pyrimidines, nucleosides, and nucleotides
	AFE0907	orotidine 5`-phosphate decarboxylase	pyrF	4.1.1.23	4.8336	Pyrimidine ribonucleotide biosynthesis	Purines, pyrimidines, nucleosides, and nucleotides
	AFE0902	cytidylate kinase	cmk	2.7.4.14	6.0999	Nucleotide and nucleoside interconversions	Purines, pyrimidines, nucleosides, and nucleotides
	AFE0847	CTP synthase	pyrG	6.3.4.2	5.8106	Pyrimidine ribonucleotide biosynthesis	Purines, pyrimidines, nucleosides, and nucleotides
	AFE0780	xanthine dehydrogenase accessory factor, putative	No Data	No Data	6.0999	Other	Purines, pyrimidines, nucleosides, and nucleotides
	AFE0777	xanthine dehydrogenase, FAD-binding protein, putative	No Data	No Data	No Data	Other	Purines, pyrimidines, nucleosides, and nucleotides
	AFE0776	xanthine dehydrogenase, iron-sulfur binding subunit, putative	No Data	No Data	6.0999	Salvage of nucleosides and nucleotides	Purines, pyrimidines, nucleosides, and nucleotides
	AFE0775	xanthine dehydrogenase, molybdenum-binding subunit, putative	No Data	No Data	6.0999	Salvage of nucleosides and nucleotides	Purines, pyrimidines, nucleosides, and nucleotides
	AFE0773	adenosine deaminase	add	3.5.4.4	6.0999	Salvage of nucleosides and nucleotides	Purines, pyrimidines, nucleosides, and nucleotides
	AFE0772	guanine deaminase, putative	No Data	No Data	6.0999	Salvage of nucleosides and nucleotides	Purines, pyrimidines, nucleosides, and nucleotides
	AFE0732	thymidylate synthase, flavin-dependent	thyX	2.1.1.148	6.0999	2'-Deoxyribonucleotide metabolism	Purines, pyrimidines, nucleosides, and nucleotides
	AFE0731	deoxyguanosinetriphosphate triphosphohydrolase, putative	No Data	No Data	6.0999	Nucleotide and nucleoside interconversions	Purines, pyrimidines, nucleosides, and nucleotides
	AFE0640	carbamoyl-phosphate synthase, small subunit	carA	6.3.5.5	6.0999	Pyrimidine ribonucleotide biosynthesis	Purines, pyrimidines, nucleosides, and nucleotides
	AFE0639	carbamoyl-phosphate synthase, large subunit	carB	6.3.5.5	6.0999	Pyrimidine ribonucleotide biosynthesis	Purines, pyrimidines, nucleosides, and nucleotides
	AFE0563	guanylate kinase	gmk	2.7.4.8	6.0999	Nucleotide and nucleoside interconversions	Purines, pyrimidines, nucleosides, and nucleotides
	AFE0540	adenine phosphoribosyltransferase, putative	No Data	No Data	6.0999	Salvage of nucleosides and nucleotides	Purines, pyrimidines, nucleosides, and nucleotides
	AFE0365	methylthioadenosine phosphorylase	mtaP	2.4.2.28	6.0999	Salvage of nucleosides and nucleotides	Purines, pyrimidines, nucleosides, and nucleotides
	AFE0364	hypoxanthine-guanine phosphoribosyltransferase, putative	No Data	No Data	6.0999	Salvage of nucleosides and nucleotides	Purines, pyrimidines, nucleosides, and nucleotides
	AFE0356	deoxyuridine 5`-triphosphate nucleotidohydrolase	dut	3.6.1.23	6.0999	2'-Deoxyribonucleotide metabolism	Purines, pyrimidines, nucleosides, and nucleotides
	AFE0348	adenylate kinase	adk	2.7.4.3	6.0999	Nucleotide and nucleoside interconversions	Purines, pyrimidines, nucleosides, and nucleotides
	AFE0295	serine hydroxymethyltransferase	glyA	2.1.2.1	7.2624	Purine ribonucleotide biosynthesis	Purines, pyrimidines, nucleosides, and nucleotides
	AFE0273	phosphoribosylaminoimidazole carboxylase, ATPase subunit	purK	4.1.1.21	6.3505	Purine ribonucleotide biosynthesis	Purines, pyrimidines, nucleosides, and nucleotides
	AFE0272	phosphoribosylaminoimidazole carboxylase, catalytic subunit	purE	4.1.1.21	6.0999	Purine ribonucleotide biosynthesis	Purines, pyrimidines, nucleosides, and nucleotides
